# Supplementary material for: The Bioactive Gamma-Oryzanol from Oryza sativa L. Promotes Neuronal Differentiation in Different In Vitro and In Vivo Models
Source: Antioxidants (Basel). 2024 Aug 9;13(8):969. doi: 10.3390/antiox13080969 (PMC11352202; doi:10.3390/antiox13080969)
Supplement: Supplementary file 1 [file antioxidants-13-00969-s001.zip]

Archive with 1 entries (1 files):
- antioxidants-3026010-supplementary.pdf
